# Supplementary material for: The Diversity and Zoonotic Potential of Staphylococcus pseudintermedius in Humans and Pet Dogs in Trinidad and Tobago
Source: Antibiotics (Basel). 2023 Jul 31;12(8):1266. doi: 10.3390/antibiotics12081266 (PMC10451167; doi:10.3390/antibiotics12081266)
Supplement: Supplementary file 1 [file antibiotics-12-01266-s001.zip]

Archive with 1 entries (1 files):
- antibiotics-2493954-supplementary.xlsx
