# Supplementary material for: The Diversity and Zoonotic Potential of Staphylococcus pseudintermedius in Humans and Pet Dogs in Trinidad and Tobago
Source: Antibiotics (Basel). 2023 Jul 31;12(8):1266. doi: 10.3390/antibiotics12081266 (PMC10451167; doi:10.3390/antibiotics12081266)
Supplement: Supplementary file 1 [file antibiotics-12-01266-s001.zip › antibiotics-2493954-supplementary.xlsx]

## Sheet: main snp_matrix
Column1	C1S2DN_contigs/1-44876	C1S2HH_contigs/1-44876	OrthoANI	C1S3DB_contigs/1-44876	C1S3DN_contigs/1-44876	C1S3HM_contigs/1-44876	orthoani	E2S5DB_contigs/1-44876	E2S5DM_contigs/1-44876	E2S5DN_contigs/1-44876	E2S5HH_contigs/1-44876	N1S10DB_contigs/1-44876	N1S10DM_contigs/1-44876	N1S5DN_contigs/1-44876	N1S5HN_contigs/1-44876	N1S6DB2_contigs/1-44876	N1S6DM_contigs/1-44876	N1S6HH1_contigs/1-44876	N1S7DN_contigs/1-44876	N1S7HH_contigs/1-44876	N1S8DM_contigs/1-44876	N1S8HM_contigs/1-44876	N1S9DB_contigs/1-44876	N1S9DM_contigs/1-44876	N1S9HH_contigs/1-44876	N2S2DN_contigs/1-44876	N2S2HN_contigs/1-44876	reference/1-44876	S1S4DN_contigs/1-44876	S1S4HM_contigs/1-44876	SVM12DB_contigs/1-44876	SVM12DM_contigs/1-44876	SVM12HH_contigs/1-44876	SVM13DM_contigs/1-44876	SVM13DN_contigs/1-44876	SVM13HH_contigs/1-44876	SVM20DB_contigs/1-44876	SVM20DM_contigs/1-44876	SVM20DN_contigs/1-44876	SVM20HM_contigs/1-44876	SVM21DB_contigs/1-44876	SVM22DM_contigs/1-44876	SVM22HH_contigs/1-44876	SVM25DM_contigs/1-44876	SVM25DN_contigs/1-44876	SVM25HH_contigs/1-44876	SVM25HM_contigs/1-44876	SVM26DB_contigs/1-44876	SVM26DM_contigs/1-44876
C1S2DN_contigs/1-44876	0	5	100	6127	6128	6128		6313	6281	6282	6283	6014	15835	5930	6305	5872	6285	6040	6312	6318	6120	6119	5294	5840	5292	5921	6675	5294	6080	6715	6112	5792	5791	5629	6267	5614	6499	6503	6500	6501	5975	6950	6951	6179	6180	6537	6181	6181	6322
C1S2HH_contigs/1-44876	5	0		6128	6129	6129		6314	6282	6283	6284	6015	15836	5931	6306	5873	6286	6041	6313	6319	6121	6120	5295	5841	5293	5922	6676	5295	6081	6716	6113	5793	5792	5630	6268	5615	6500	6504	6501	6502	5976	6951	6952	6180	6181	6538	6182	6182	6323
C1S3DB_contigs/1-44876	6127	6128		0	1	3		6471	6425	6433	6427	6203	15878	6218	6445	6088	6111	6298	6175	6179	6294	6293	6012	6096	6010	6009	6815	5588	6219	6800	6261	6171	6170	6109	6303	6096	6134	6138	6135	6136	6192	7282	7283	6342	6343	6139	6342	6587	6413
C1S3DN_contigs/1-44876	6128	6129		1	0	2		6472	6426	6434	6428	6204	15879	6219	6446	6089	6112	6299	6176	6180	6295	6294	6013	6097	6011	6010	6816	5589	6220	6801	6262	6172	6171	6110	6304	6097	6135	6137	6136	6137	6193	7283	7284	6343	6344	6140	6343	6588	6412
C1S3HM_contigs/1-44876	6128	6129		3	2	0		6472	6426	6434	6428	6204	15877	6219	6446	6089	6112	6299	6176	6180	6295	6294	6013	6097	6011	6010	6816	5589	6218	6799	6262	6172	6171	6110	6304	6097	6135	6137	6136	6137	6191	7283	7284	6343	6344	6140	6343	6588	6412
E2S5DB_contigs/1-44876	6313	6314		6471	6472	6472		0	356	310	358	5997	15644	6430	6435	6187	6247	6096	6050	6054	6248	6247	5870	6085	5868	5781	6910	5470	6210	7025	6414	6194	6195	6165	6230	6150	6247	6251	6246	6249	6271	6997	6998	6471	6472	6557	6471	6754	6588
E2S5DM_contigs/1-44876	6281	6282		6425	6426	6426		356	0	90	2	5950	15594	6370	6408	6148	6153	6086	6014	6020	6184	6183	5782	6030	5780	5723	6838	5383	6124	6991	6313	6090	6091	6109	6205	6092	6202	6206	6201	6204	6259	6939	6940	6427	6428	6566	6427	6698	6522
E2S5DN_contigs/1-44876	6282	6283		6433	6434	6434		310	90	0	92	5932	15605	6368	6391	6138	6147	6075	6004	6010	6179	6178	5792	6017	5790	5710	6836	5370	6111	6989	6322	6099	6100	6105	6188	6088	6203	6207	6202	6205	6246	6938	6939	6422	6423	6566	6422	6696	6528
E2S5HH_contigs/1-44876	6283	6284		6427	6428	6428		358	2	92	0	5952	15596	6372	6410	6150	6155	6088	6016	6022	6186	6185	5784	6032	5782	5725	6840	5385	6126	6993	6315	6092	6093	6111	6207	6094	6204	6208	6203	6206	6261	6941	6942	6429	6430	6568	6429	6700	6524
N1S10DB_contigs/1-44876	6014	6015		6203	6204	6204		5997	5950	5932	5952	0	16043	5556	6394	6123	5608	5917	6165	6171	5656	5655	5686	5868	5684	5835	6561	5199	6122	6564	5983	5841	5842	5848	5998	5832	6113	6117	6114	6114	5405	7049	7050	6072	6073	6372	6072	6215	6346
N1S10DM_contigs/1-44876	15835	15836		15878	15879	15877		15644	15594	15605	15596	16043	0	15808	15559	15959	15794	15892	15885	15887	16015	16014	16000	16071	15998	15928	15541	14968	15698	15709	15982	16087	16086	16106	15827	16091	15696	15700	15697	15698	15762	15854	15855	15962	15963	15976	15964	15671	15716
N1S5DN_contigs/1-44876	5930	5931		6218	6219	6219		6430	6370	6368	6372	5556	15808	0	6528	6136	5880	6354	6360	6364	6015	6014	5500	5861	5498	5874	6838	5268	6021	6670	6254	5831	5832	5876	6215	5861	6282	6286	6283	6284	5806	6798	6799	6107	6108	6549	6109	4957	4565
N1S5HN_contigs/1-44876	6305	6306		6445	6446	6446		6435	6408	6391	6410	6394	15559	6528	0	6468	6287	6321	6439	6443	6301	6300	6233	6451	6231	6443	7078	5965	6450	6686	6565	6404	6405	6396	6110	6383	6478	6482	6477	6480	6379	7482	7483	6248	6249	6597	6250	6806	6706
N1S6DB2_contigs/1-44876	5872	5873		6088	6089	6089		6187	6148	6138	6150	6123	15959	6136	6468	0	6119	6190	6111	6117	6100	6101	5795	5803	5793	5903	6596	5360	6004	6613	6035	5899	5900	5804	6010	5789	6091	6095	6092	6093	6058	7056	7057	6122	6123	5521	6122	6336	6246
N1S6DM_contigs/1-44876	6285	6286		6111	6112	6112		6247	6153	6147	6155	5608	15794	5880	6287	6119	0	6022	6180	6186	5775	5774	6182	6304	6180	6189	6916	5596	6220	6359	6054	6113	6114	6061	5766	6046	5937	5941	5938	5939	5750	7190	7191	6000	6001	6278	6002	6088	6254
N1S6HH1_contigs/1-44876	6040	6041		6298	6299	6299		6096	6086	6075	6088	5917	15892	6354	6321	6190	6022	0	6135	6139	6048	6047	6029	6095	6027	6038	6831	5625	5418	6601	6186	6178	6179	6194	5919	6179	6577	6581	6578	6578	6239	7036	7037	6166	6167	6575	6166	6450	6520
N1S7DN_contigs/1-44876	6312	6313		6175	6176	6176		6050	6014	6004	6016	6165	15885	6360	6439	6111	6180	6135	0	10	5927	5926	6303	6380	6301	6363	6996	5918	6441	6658	6217	6375	6374	6443	5858	6430	5997	6001	5998	5999	6168	7555	7556	6126	6127	6464	6126	6275	6544
N1S7HH_contigs/1-44876	6318	6319		6179	6180	6180		6054	6020	6010	6022	6171	15887	6364	6443	6117	6186	6139	10	0	5933	5932	6307	6384	6305	6365	6994	5924	6447	6664	6221	6371	6370	6439	5862	6426	6001	6005	6002	6003	6172	7561	7562	6128	6129	6470	6128	6279	6548
N1S8DM_contigs/1-44876	6120	6121		6294	6295	6295		6248	6184	6179	6186	5656	16015	6015	6301	6100	5775	6048	5927	5933	0	1	5868	5985	5866	6008	6645	5310	6111	6670	6079	6105	6106	6105	5576	6092	6159	6163	6160	6161	5945	6946	6947	4496	4497	6451	4498	6173	6333
N1S8HM_contigs/1-44876	6119	6120		6293	6294	6294		6247	6183	6178	6185	5655	16014	6014	6300	6101	5774	6047	5926	5932	1	0	5869	5984	5867	6007	6644	5311	6110	6669	6078	6104	6105	6104	5575	6091	6158	6162	6159	6160	5944	6945	6946	4495	4496	6450	4497	6172	6332
N1S9DB_contigs/1-44876	5294	5295		6012	6013	6013		5870	5782	5792	5784	5686	16000	5500	6233	5795	6182	6029	6303	6307	5868	5869	0	5603	8	4634	6365	5073	5784	6580	6077	5443	5444	5328	5745	5311	6390	6394	6391	6392	5710	6595	6596	5857	5858	6376	5859	6081	5927
N1S9DM_contigs/1-44876	5840	5841		6096	6097	6097		6085	6030	6017	6032	5868	16071	5861	6451	5803	6304	6095	6380	6384	5985	5984	5603	0	5601	5430	6373	5174	5794	6760	6102	5484	5485	5560	6042	5545	6307	6311	6306	6309	6040	6678	6679	6027	6028	6434	6027	6268	6287
N1S9HH_contigs/1-44876	5292	5293		6010	6011	6011		5868	5780	5790	5782	5684	15998	5498	6231	5793	6180	6027	6301	6305	5866	5867	8	5601	0	4632	6363	5071	5782	6578	6075	5441	5442	5326	5743	5309	6388	6392	6389	6390	5708	6593	6594	5855	5856	6374	5857	6079	5925
N2S2DN_contigs/1-44876	5921	5922		6009	6010	6010		5781	5723	5710	5725	5835	15928	5874	6443	5903	6189	6038	6363	6365	6008	6007	4634	5430	4632	0	6206	4963	5866	6675	6152	5278	5279	5054	6162	5039	6395	6399	6396	6397	6103	6684	6685	6220	6221	6439	6220	6314	6314
N2S2HN_contigs/1-44876	6675	6676		6815	6816	6816		6910	6838	6836	6840	6561	15541	6838	7078	6596	6916	6831	6996	6994	6645	6644	6365	6373	6363	6206	0	6077	6640	7286	6741	6525	6524	6449	6878	6434	6705	6709	6706	6707	6806	7598	7599	6852	6853	6983	6854	7069	7016
reference/1-44876	5294	5295		5588	5589	5589		5470	5383	5370	5385	5199	14968	5268	5965	5360	5596	5625	5918	5924	5310	5311	5073	5174	5071	4963	6077	0	5334	6120	5463	5089	5090	5080	5611	5071	5966	5970	5965	5968	5554	5974	5975	5433	5434	6016	5435	5816	5735
S1S4DN_contigs/1-44876	6080	6081		6219	6220	6218		6210	6124	6111	6126	6122	15698	6021	6450	6004	6220	5418	6441	6447	6111	6110	5784	5794	5782	5866	6640	5334	0	6751	6130	5706	5707	5855	6225	5842	6281	6285	6282	6283	6056	6869	6870	6135	6136	6376	6137	6486	6452
S1S4HM_contigs/1-44876	6715	6716		6800	6801	6799		7025	6991	6989	6993	6564	15709	6670	6686	6613	6359	6601	6658	6664	6670	6669	6580	6760	6578	6675	7286	6120	6751	0	6510	6811	6812	6770	6591	6755	6835	6839	6836	6837	6620	7586	7587	6737	6738	6689	6737	7031	6882
SVM12DB_contigs/1-44876	6112	6113		6261	6262	6262		6414	6313	6322	6315	5983	15982	6254	6565	6035	6054	6186	6217	6221	6079	6078	6077	6102	6075	6152	6741	5463	6130	6510	0	6105	6106	6111	6323	6099	6093	6097	6094	6095	6074	7160	7161	6205	6206	6486	6207	6365	6412
SVM12DM_contigs/1-44876	5792	5793		6171	6172	6172		6194	6090	6099	6092	5841	16087	5831	6404	5899	6113	6178	6375	6371	6105	6104	5443	5484	5441	5278	6525	5089	5706	6811	6105	0	7	2432	6240	2417	6439	6443	6440	6441	6147	6798	6799	6161	6162	6495	6161	6471	6347
SVM12HH_contigs/1-44876	5791	5792		6170	6171	6171		6195	6091	6100	6093	5842	16086	5832	6405	5900	6114	6179	6374	6370	6106	6105	5444	5485	5442	5279	6524	5090	5707	6812	6106	7	0	2433	6241	2418	6440	6444	6441	6442	6148	6799	6800	6162	6163	6494	6162	6472	6348
SVM13DM_contigs/1-44876	5629	5630		6109	6110	6110		6165	6109	6105	6111	5848	16106	5876	6396	5804	6061	6194	6443	6439	6105	6104	5328	5560	5326	5054	6449	5080	5855	6770	6111	2432	2433	0	6210	35	6525	6529	6526	6527	6094	6691	6692	6128	6129	6531	6130	6504	6355
SVM13DN_contigs/1-44876	6267	6268		6303	6304	6304		6230	6205	6188	6207	5998	15827	6215	6110	6010	5766	5919	5858	5862	5576	5575	5745	6042	5743	6162	6878	5611	6225	6591	6323	6240	6241	6210	0	6195	6219	6223	6220	6221	5446	7207	7208	5970	5969	6273	5968	6036	5963
SVM13HH_contigs/1-44876	5614	5615		6096	6097	6097		6150	6092	6088	6094	5832	16091	5861	6383	5789	6046	6179	6430	6426	6092	6091	5311	5545	5309	5039	6434	5071	5842	6755	6099	2417	2418	35	6195	0	6510	6514	6511	6512	6079	6674	6675	6113	6114	6518	6115	6489	6340
SVM20DB_contigs/1-44876	6499	6500		6134	6135	6135		6247	6202	6203	6204	6113	15696	6282	6478	6091	5937	6577	5997	6001	6159	6158	6390	6307	6388	6395	6705	5966	6281	6835	6093	6439	6440	6525	6219	6510	0	4	3	2	6101	7533	7534	6412	6413	6200	6414	6536	6479
SVM20DM_contigs/1-44876	6503	6504		6138	6137	6137		6251	6206	6207	6208	6117	15700	6286	6482	6095	5941	6581	6001	6005	6163	6162	6394	6311	6392	6399	6709	5970	6285	6839	6097	6443	6444	6529	6223	6514	4	0	7	6	6105	7537	7538	6416	6417	6204	6418	6540	6481
SVM20DN_contigs/1-44876	6500	6501		6135	6136	6136		6246	6201	6202	6203	6114	15697	6283	6477	6092	5938	6578	5998	6002	6160	6159	6391	6306	6389	6396	6706	5965	6282	6836	6094	6440	6441	6526	6220	6511	3	7	0	5	6102	7534	7535	6413	6414	6201	6415	6535	6480
SVM20HM_contigs/1-44876	6501	6502		6136	6137	6137		6249	6204	6205	6206	6114	15698	6284	6480	6093	5939	6578	5999	6003	6161	6160	6392	6309	6390	6397	6707	5968	6283	6837	6095	6441	6442	6527	6221	6512	2	6	5	0	6102	7535	7536	6414	6415	6202	6416	6538	6481
SVM21DB_contigs/1-44876	5975	5976		6192	6193	6191		6271	6259	6246	6261	5405	15762	5806	6379	6058	5750	6239	6168	6172	5945	5944	5710	6040	5708	6103	6806	5554	6056	6620	6074	6147	6148	6094	5446	6079	6101	6105	6102	6102	0	7264	7265	6058	6059	6026	6060	6440	6510
SVM22DM_contigs/1-44876	6950	6951		7282	7283	7283		6997	6939	6938	6941	7049	15854	6798	7482	7056	7190	7036	7555	7561	6946	6945	6595	6678	6593	6684	7598	5974	6869	7586	7160	6798	6799	6691	7207	6674	7533	7537	7534	7535	7264	0	1	7029	7030	7447	7031	7281	7281
SVM22HH_contigs/1-44876	6951	6952		7283	7284	7284		6998	6940	6939	6942	7050	15855	6799	7483	7057	7191	7037	7556	7562	6947	6946	6596	6679	6594	6685	7599	5975	6870	7587	7161	6799	6800	6692	7208	6675	7534	7538	7535	7536	7265	1	0	7030	7031	7448	7032	7282	7282
SVM25DM_contigs/1-44876	6179	6180		6342	6343	6343		6471	6427	6422	6429	6072	15962	6107	6248	6122	6000	6166	6126	6128	4496	4495	5857	6027	5855	6220	6852	5433	6135	6737	6205	6161	6162	6128	5970	6113	6412	6416	6413	6414	6058	7029	7030	0	3	6476	8	6119	6374
SVM25DN_contigs/1-44876	6180	6181		6343	6344	6344		6472	6428	6423	6430	6073	15963	6108	6249	6123	6001	6167	6127	6129	4497	4496	5858	6028	5856	6221	6853	5434	6136	6738	6206	6162	6163	6129	5969	6114	6413	6417	6414	6415	6059	7030	7031	3	0	6477	7	6120	6375
SVM25HH_contigs/1-44876	6537	6538		6139	6140	6140		6557	6566	6566	6568	6372	15976	6549	6597	5521	6278	6575	6464	6470	6451	6450	6376	6434	6374	6439	6983	6016	6376	6689	6486	6495	6494	6531	6273	6518	6200	6204	6201	6202	6026	7447	7448	6476	6477	0	6478	6684	6746
SVM25HM_contigs/1-44876	6181	6182		6342	6343	6343		6471	6427	6422	6429	6072	15964	6109	6250	6122	6002	6166	6126	6128	4498	4497	5859	6027	5857	6220	6854	5435	6137	6737	6207	6161	6162	6130	5968	6115	6414	6418	6415	6416	6060	7031	7032	8	7	6478	0	6121	6376
SVM26DB_contigs/1-44876	6181	6182		6587	6588	6588		6754	6698	6696	6700	6215	15671	4957	6806	6336	6088	6450	6275	6279	6173	6172	6081	6268	6079	6314	7069	5816	6486	7031	6365	6471	6472	6504	6036	6489	6536	6540	6535	6538	6440	7281	7282	6119	6120	6684	6121	0	5513
SVM26DM_contigs/1-44876	6322	6323		6413	6412	6412		6588	6522	6528	6524	6346	15716	4565	6706	6246	6254	6520	6544	6548	6333	6332	5927	6287	5925	6314	7016	5735	6452	6882	6412	6347	6348	6355	5963	6340	6479	6481	6480	6481	6510	7281	7282	6374	6375	6746	6376	5513	0
SVM26DN_contigs/1-44876	6601	6602		7154	7155	7155		6912	6858	6838	6860	6770	15316	6785	7278	6564	7259	7077	7284	7290	6738	6737	6549	6412	6547	6323	7402	5716	6984	7566	7093	6614	6615	6522	6893	6507	7418	7422	7417	7420	7092	7210	7211	6955	6956	7409	6957	7288	7059
SVM26HH_contigs/1-44876	6322	6323		6413	6412	6412		6588	6522	6528	6524	6346	15716	4565	6706	6246	6254	6520	6544	6548	6333	6332	5927	6287	5925	6314	7016	5735	6452	6882	6412	6347	6348	6355	5963	6340	6479	6481	6480	6481	6510	7281	7282	6374	6375	6746	6376	5513	4
SVM26HN_contigs/1-44876	6182	6183		6588	6589	6589		6755	6699	6697	6701	6216	15672	4958	6806	6337	6089	6450	6276	6280	6174	6173	6082	6269	6080	6315	7070	5817	6487	7031	6366	6471	6472	6504	6037	6489	6537	6541	6536	6539	6441	7282	7283	6120	6121	6685	6122	1	5514
SVM29DM_contigs/1-44876	5653	5654		6044	6045	6045		5802	5723	5724	5725	5718	15933	5709	6267	5770	6092	5896	6219	6223	5952	5951	5370	5499	5368	5174	6311	4865	5784	6701	5872	5281	5280	5254	6130	5239	6266	6270	6265	6268	6071	6567	6568	6085	6086	6289	6087	6285	6237
SVM29DN_contigs/1-44876	5790	5791		6085	6086	6084		6068	6022	6016	6024	5956	15957	5525	6373	5816	6152	6003	6278	6282	5912	5911	5659	5359	5657	5390	6387	4958	5702	6780	6192	5578	5579	5654	6069	5639	6389	6393	6390	6391	6056	6632	6633	6037	6038	6427	6039	5970	6170
SVM29HH_contigs/1-44876	6100	6101		6332	6333	6331		6344	6260	6252	6262	5511	15750	5981	6387	6108	5355	5645	6234	6238	4354	4355	6016	6293	6014	6052	6871	5452	6017	6909	6281	6168	6169	6211	5682	6196	6079	6083	6080	6081	5614	7225	7226	5771	5772	6672	5773	6458	6349
SVM29HN_contigs/1-44876	6041	6042		6336	6337	6335		6359	6262	6254	6264	5531	15726	5932	6365	6111	5346	5613	6214	6220	4308	4307	6037	6287	6035	6058	6870	5422	6005	6835	6262	6103	6104	6180	5638	6165	6099	6103	6100	6101	5590	7220	7221	5812	5813	6578	5812	6459	6334
SVM30DM_contigs/1-44876	6012	6013		6115	6116	6116		6452	6407	6409	6409	6023	16170	6028	6260	6020	6266	6217	6383	6389	6057	6056	5762	5893	5760	5871	6718	5499	5342	6714	6166	5937	5938	5867	6110	5854	6433	6437	6434	6435	6143	6900	6901	6119	6120	6276	6119	6441	5694
SVM30DN_contigs/1-44876	6258	6259		6126	6127	6125		6594	6579	6570	6581	5888	15736	6340	6514	6277	5155	6408	6256	6260	6010	6009	6351	6610	6349	6527	7081	5981	6289	5921	6334	6572	6571	6497	5978	6481	6175	6179	6174	6177	5831	7500	7501	6314	6315	6284	6316	6489	6608
SVM30HH_contigs/1-44876	3929	3932		6313	6314	6314		6216	6170	6164	6172	5770	15974	6101	6403	6097	5784	5989	6364	6368	5650	5649	5626	6000	5624	5914	6735	5342	6289	6668	6284	6093	6094	6042	6042	6027	6428	6432	6429	6430	5994	7127	7128	6081	6082	6462	6083	6272	6462
SVM35DB_contigs/1-44876	6058	6059		6289	6290	6290		6322	6269	6274	6271	6172	15955	6143	6609	6100	6412	6179	6607	6613	6264	6265	5654	5654	5652	5647	6414	5397	5987	6948	6340	5883	5882	5766	6391	5753	6493	6497	6494	6495	6215	7084	7085	6408	6409	6444	6408	6647	6616
SVM35DM_contigs/1-44876	5992	5993		6030	6031	6031		6270	6237	6233	6239	5929	16151	5829	6194	6046	6258	6257	6231	6237	6049	6048	5628	5903	5626	5801	6637	5346	5442	6725	6031	5822	5823	5759	6081	5746	5927	5931	5928	5929	6045	6900	6901	6071	6072	6377	6071	6299	5517
SVM35HN_contigs/1-44876	5976	5977		5460	5461	5461		6145	6053	6061	6055	5926	16118	5644	6195	5841	6183	6017	6133	6139	5680	5679	5734	5683	5732	5766	6658	5160	5981	6933	6164	5682	5681	5746	5723	5733	6324	6328	6325	6326	5964	6896	6897	6222	6223	6187	6222	6550	6260
SVM3DM_contigs/1-44876	5676	5677		6037	6038	6038		5180	5139	5124	5141	5792	15982	5732	6297	5739	6175	5981	6265	6267	5951	5952	3737	5229	3735	2829	6435	4792	5722	6672	6096	5351	5352	5220	6030	5203	6344	6348	6345	6346	6086	6380	6381	6108	6109	6456	6108	6352	6150
SVM3DN_contigs/1-44876	5676	5677		6037	6038	6038		5180	5139	5124	5141	5792	15982	5732	6297	5739	6175	5981	6265	6267	5951	5952	3737	5229	3735	2829	6435	4792	5722	6672	6096	5351	5352	5220	6030	5203	6344	6348	6345	6346	6086	6380	6381	6108	6109	6456	0	6352	6150
SVM3HH_contigs/1-44876	5675	5676		6036	6037	6037		5179	5138	5123	5140	5791	15981	5731	6296	5738	6174	5980	6264	6266	5950	5951	3736	5228	3734	2828	6434	4791	5720	6671	6095	5349	5350	5218	6029	5201	6343	6347	6344	6345	6085	6381	6382	6107	6108	6455	6107	6351	6149
W1S1DM_contigs/1-44876	6256	6257		6387	6386	6386		5777	5765	5752	5767	6037	15620	6535	6033	6415	6010	6008	6317	6313	6301	6300	6073	6266	6071	6100	6916	5672	6131	6514	6370	6281	6282	6189	6182	6176	6201	6203	6202	6202	6140	7361	7362	6420	6421	6357	6420	6869	6498
W1S1HN_contigs/1-44876	5614	5615		6212	6213	6213		5950	5890	5886	5892	5745	15971	4673	6304	5780	6059	5925	6295	6301	5885	5884	5032	5366	5030	5210	6337	4961	5636	6537	5965	5452	5453	5494	5753	5477	6250	6254	6251	6252	5723	6473	6474	5671	5672	6300	5673	6178	6217
W1S2DM_contigs/1-44876	5816	5817		6102	6103	6103		6442	6384	6383	6386	5598	15965	4195	6561	6179	5886	6380	6268	6272	5803	5802	5259	5997	5257	5962	6849	5401	5968	6835	6341	6111	6112	6129	5782	6114	6268	6272	6269	6270	5704	7092	7093	5665	5666	6373	5667	4819	5531
W1S2DN_contigs/1-44876	5814	5815		6100	6101	6101		6440	6380	6379	6382	5596	15963	4193	6559	6177	5882	6378	6266	6270	5801	5800	5257	5995	5255	5960	6847	5399	5966	6833	6339	6109	6110	6127	5778	6112	6266	6270	6267	6268	5702	7090	7091	5663	5664	6371	5665	4815	5529
W1S2HN_contigs/1-44876	5817	5818		6103	6104	6104		6443	6383	6382	6385	5599	15966	4196	6562	6180	5885	6381	6269	6273	5804	5803	5260	5998	5258	5963	6850	5402	5969	6836	6342	6112	6113	6130	5781	6115	6269	6273	6270	6271	5705	7093	7094	5666	5667	6374	5668	4818	5532
W1S3DN_contigs/1-44876	6465	6466		6255	6256	6256		6345	6273	6278	6275	6242	15725	6509	6672	6216	6014	6489	6184	6188	6159	6158	6345	6478	6343	6339	7072	5796	6365	6643	6155	6457	6458	6559	5935	6546	6479	6483	6480	6481	6506	7402	7403	6181	6182	6482	6183	6249	6305
W1S3HH1_contigs/1-44876	6466	6467		6256	6257	6257		6346	6274	6279	6276	6243	15726	6510	6673	6217	6015	6490	6185	6189	6160	6159	6346	6479	6344	6340	7073	5797	6366	6644	6156	6458	6459	6560	5936	6547	6480	6484	6481	6482	6507	7403	7404	6182	6183	6483	6184	6250	6306
W1S4DM_contigs/1-44876	6862	6863		6824	6825	6825		6797	6775	6765	6777	6395	15890	6697	6834	6717	6296	6541	6410	6416	6287	6286	6540	6689	6538	6661	7075	6251	6883	7060	6389	6798	6799	6835	6272	6820	6318	6322	6319	6319	6519	7749	7750	6482	6483	6839	6484	6175	6708
W1S5DN_contigs/1-44876	5833	5834		6269	6270	6270		6264	6188	6195	6190	5618	15796	5922	6640	6063	6125	6049	6040	6046	5809	5808	5743	5971	5741	5998	6646	5401	6066	6831	6315	5953	5954	6064	5851	6049	6299	6303	6300	6301	5809	6898	6899	6217	6218	6460	6219	6376	6533
W1S5HN_contigs/1-44876	5833	5834		6267	6268	6268		6266	6190	6197	6192	5616	15796	5924	6640	6063	6127	6051	6040	6046	5811	5810	5745	5971	5743	5996	6646	5399	6068	6831	6313	5955	5956	6066	5853	6051	6297	6301	6298	6299	5809	6900	6901	6219	6220	6460	6221	6378	6535
min: 0 max: 16170
[truncated: 27 more columns]

## Sheet: Blad1
Column1	C1S2DN_contigs/1-44876	C1S2HH_contigs/1-44876	C1S3DB_contigs/1-44876	C1S3DN_contigs/1-44876	C1S3HM_contigs/1-44876	E2S5DB_contigs/1-44876	E2S5DM_contigs/1-44876	E2S5DN_contigs/1-44876	E2S5HH_contigs/1-44876	N1S10DB_contigs/1-44876	N1S10DM_contigs/1-44876	N1S5DN_contigs/1-44876	N1S5HN_contigs/1-44876	N1S6DB2_contigs/1-44876	N1S6DM_contigs/1-44876	N1S6HH1_contigs/1-44876	N1S7DN_contigs/1-44876	N1S7HH_contigs/1-44876	N1S8DM_contigs/1-44876	N1S8HM_contigs/1-44876	N1S9DB_contigs/1-44876	N1S9DM_contigs/1-44876	N1S9HH_contigs/1-44876	N2S2DN_contigs/1-44876	N2S2HN_contigs/1-44876	reference/1-44876	S1S4DN_contigs/1-44876	S1S4HM_contigs/1-44876	SVM12DB_contigs/1-44876	SVM12DM_contigs/1-44876	SVM12HH_contigs/1-44876	SVM13DM_contigs/1-44876	SVM13DN_contigs/1-44876	SVM13HH_contigs/1-44876	SVM20DB_contigs/1-44876	SVM20DM_contigs/1-44876	SVM20DN_contigs/1-44876	SVM20HM_contigs/1-44876	SVM21DB_contigs/1-44876	SVM22DM_contigs/1-44876	SVM22HH_contigs/1-44876	SVM25DM_contigs/1-44876	SVM25DN_contigs/1-44876	SVM25HH_contigs/1-44876	SVM25HM_contigs/1-44876	SVM26DB_contigs/1-44876	SVM26DM_contigs/1-44876	SVM26DN_contigs/1-44876	SVM26HH_contigs/1-44876
C1S2DN_contigs/1-44876	0	5	6127	6128	6128	6313	6281	6282	6283	6014	15835	5930	6305	5872	6285	6040	6312	6318	6120	6119	5294	5840	5292	5921	6675	5294	6080	6715	6112	5792	5791	5629	6267	5614	6499	6503	6500	6501	5975	6950	6951	6179	6180	6537	6181	6181	6322	6601	6322
C1S2HH_contigs/1-44876	5	0	6128	6129	6129	6314	6282	6283	6284	6015	15836	5931	6306	5873	6286	6041	6313	6319	6121	6120	5295	5841	5293	5922	6676	5295	6081	6716	6113	5793	5792	5630	6268	5615	6500	6504	6501	6502	5976	6951	6952	6180	6181	6538	6182	6182	6323	6602	6323
C1S3DB_contigs/1-44876	6127	6128	0	1	3	6471	6425	6433	6427	6203	15878	6218	6445	6088	6111	6298	6175	6179	6294	6293	6012	6096	6010	6009	6815	5588	6219	6800	6261	6171	6170	6109	6303	6096	6134	6138	6135	6136	6192	7282	7283	6342	6343	6139	6342	6587	6413	7154	6413
C1S3DN_contigs/1-44876	6128	6129	1	0	2	6472	6426	6434	6428	6204	15879	6219	6446	6089	6112	6299	6176	6180	6295	6294	6013	6097	6011	6010	6816	5589	6220	6801	6262	6172	6171	6110	6304	6097	6135	6137	6136	6137	6193	7283	7284	6343	6344	6140	6343	6588	6412	7155	6412
C1S3HM_contigs/1-44876	6128	6129	3	2	0	6472	6426	6434	6428	6204	15877	6219	6446	6089	6112	6299	6176	6180	6295	6294	6013	6097	6011	6010	6816	5589	6218	6799	6262	6172	6171	6110	6304	6097	6135	6137	6136	6137	6191	7283	7284	6343	6344	6140	6343	6588	6412	7155	6412
E2S5DB_contigs/1-44876	6313	6314	6471	6472	6472	0	356	310	358	5997	15644	6430	6435	6187	6247	6096	6050	6054	6248	6247	5870	6085	5868	5781	6910	5470	6210	7025	6414	6194	6195	6165	6230	6150	6247	6251	6246	6249	6271	6997	6998	6471	6472	6557	6471	6754	6588	6912	6588
E2S5DM_contigs/1-44876	6281	6282	6425	6426	6426	356	0	90	2	5950	15594	6370	6408	6148	6153	6086	6014	6020	6184	6183	5782	6030	5780	5723	6838	5383	6124	6991	6313	6090	6091	6109	6205	6092	6202	6206	6201	6204	6259	6939	6940	6427	6428	6566	6427	6698	6522	6858	6522
E2S5DN_contigs/1-44876	6282	6283	6433	6434	6434	310	90	0	92	5932	15605	6368	6391	6138	6147	6075	6004	6010	6179	6178	5792	6017	5790	5710	6836	5370	6111	6989	6322	6099	6100	6105	6188	6088	6203	6207	6202	6205	6246	6938	6939	6422	6423	6566	6422	6696	6528	6838	6528
E2S5HH_contigs/1-44876	6283	6284	6427	6428	6428	358	2	92	0	5952	15596	6372	6410	6150	6155	6088	6016	6022	6186	6185	5784	6032	5782	5725	6840	5385	6126	6993	6315	6092	6093	6111	6207	6094	6204	6208	6203	6206	6261	6941	6942	6429	6430	6568	6429	6700	6524	6860	6524
N1S10DB_contigs/1-44876	6014	6015	6203	6204	6204	5997	5950	5932	5952	0	16043	5556	6394	6123	5608	5917	6165	6171	5656	5655	5686	5868	5684	5835	6561	5199	6122	6564	5983	5841	5842	5848	5998	5832	6113	6117	6114	6114	5405	7049	7050	6072	6073	6372	6072	6215	6346	6770	6346
N1S10DM_contigs/1-44876	15835	15836	15878	15879	15877	15644	15594	15605	15596	16043	0	15808	15559	15959	15794	15892	15885	15887	16015	16014	16000	16071	15998	15928	15541	14968	15698	15709	15982	16087	16086	16106	15827	16091	15696	15700	15697	15698	15762	15854	15855	15962	15963	15976	15964	15671	15716	15316	15716
N1S5DN_contigs/1-44876	5930	5931	6218	6219	6219	6430	6370	6368	6372	5556	15808	0	6528	6136	5880	6354	6360	6364	6015	6014	5500	5861	5498	5874	6838	5268	6021	6670	6254	5831	5832	5876	6215	5861	6282	6286	6283	6284	5806	6798	6799	6107	6108	6549	6109	4957	4565	6785	4565
N1S5HN_contigs/1-44876	6305	6306	6445	6446	6446	6435	6408	6391	6410	6394	15559	6528	0	6468	6287	6321	6439	6443	6301	6300	6233	6451	6231	6443	7078	5965	6450	6686	6565	6404	6405	6396	6110	6383	6478	6482	6477	6480	6379	7482	7483	6248	6249	6597	6250	6806	6706	7278	6706
N1S6DB2_contigs/1-44876	5872	5873	6088	6089	6089	6187	6148	6138	6150	6123	15959	6136	6468	0	6119	6190	6111	6117	6100	6101	5795	5803	5793	5903	6596	5360	6004	6613	6035	5899	5900	5804	6010	5789	6091	6095	6092	6093	6058	7056	7057	6122	6123	5521	6122	6336	6246	6564	6246
N1S6DM_contigs/1-44876	6285	6286	6111	6112	6112	6247	6153	6147	6155	5608	15794	5880	6287	6119	0	6022	6180	6186	5775	5774	6182	6304	6180	6189	6916	5596	6220	6359	6054	6113	6114	6061	5766	6046	5937	5941	5938	5939	5750	7190	7191	6000	6001	6278	6002	6088	6254	7259	6254
N1S6HH1_contigs/1-44876	6040	6041	6298	6299	6299	6096	6086	6075	6088	5917	15892	6354	6321	6190	6022	0	6135	6139	6048	6047	6029	6095	6027	6038	6831	5625	5418	6601	6186	6178	6179	6194	5919	6179	6577	6581	6578	6578	6239	7036	7037	6166	6167	6575	6166	6450	6520	7077	6520
N1S7DN_contigs/1-44876	6312	6313	6175	6176	6176	6050	6014	6004	6016	6165	15885	6360	6439	6111	6180	6135	0	10	5927	5926	6303	6380	6301	6363	6996	5918	6441	6658	6217	6375	6374	6443	5858	6430	5997	6001	5998	5999	6168	7555	7556	6126	6127	6464	6126	6275	6544	7284	6544
N1S7HH_contigs/1-44876	6318	6319	6179	6180	6180	6054	6020	6010	6022	6171	15887	6364	6443	6117	6186	6139	10	0	5933	5932	6307	6384	6305	6365	6994	5924	6447	6664	6221	6371	6370	6439	5862	6426	6001	6005	6002	6003	6172	7561	7562	6128	6129	6470	6128	6279	6548	7290	6548
N1S8DM_contigs/1-44876	6120	6121	6294	6295	6295	6248	6184	6179	6186	5656	16015	6015	6301	6100	5775	6048	5927	5933	0	1	5868	5985	5866	6008	6645	5310	6111	6670	6079	6105	6106	6105	5576	6092	6159	6163	6160	6161	5945	6946	6947	4496	4497	6451	4498	6173	6333	6738	6333
N1S8HM_contigs/1-44876	6119	6120	6293	6294	6294	6247	6183	6178	6185	5655	16014	6014	6300	6101	5774	6047	5926	5932	1	0	5869	5984	5867	6007	6644	5311	6110	6669	6078	6104	6105	6104	5575	6091	6158	6162	6159	6160	5944	6945	6946	4495	4496	6450	4497	6172	6332	6737	6332
N1S9DB_contigs/1-44876	5294	5295	6012	6013	6013	5870	5782	5792	5784	5686	16000	5500	6233	5795	6182	6029	6303	6307	5868	5869	0	5603	8	4634	6365	5073	5784	6580	6077	5443	5444	5328	5745	5311	6390	6394	6391	6392	5710	6595	6596	5857	5858	6376	5859	6081	5927	6549	5927
N1S9DM_contigs/1-44876	5840	5841	6096	6097	6097	6085	6030	6017	6032	5868	16071	5861	6451	5803	6304	6095	6380	6384	5985	5984	5603	0	5601	5430	6373	5174	5794	6760	6102	5484	5485	5560	6042	5545	6307	6311	6306	6309	6040	6678	6679	6027	6028	6434	6027	6268	6287	6412	6287
N1S9HH_contigs/1-44876	5292	5293	6010	6011	6011	5868	5780	5790	5782	5684	15998	5498	6231	5793	6180	6027	6301	6305	5866	5867	8	5601	0	4632	6363	5071	5782	6578	6075	5441	5442	5326	5743	5309	6388	6392	6389	6390	5708	6593	6594	5855	5856	6374	5857	6079	5925	6547	5925
N2S2DN_contigs/1-44876	5921	5922	6009	6010	6010	5781	5723	5710	5725	5835	15928	5874	6443	5903	6189	6038	6363	6365	6008	6007	4634	5430	4632	0	6206	4963	5866	6675	6152	5278	5279	5054	6162	5039	6395	6399	6396	6397	6103	6684	6685	6220	6221	6439	6220	6314	6314	6323	6314
N2S2HN_contigs/1-44876	6675	6676	6815	6816	6816	6910	6838	6836	6840	6561	15541	6838	7078	6596	6916	6831	6996	6994	6645	6644	6365	6373	6363	6206	0	6077	6640	7286	6741	6525	6524	6449	6878	6434	6705	6709	6706	6707	6806	7598	7599	6852	6853	6983	6854	7069	7016	7402	7016
reference/1-44876	5294	5295	5588	5589	5589	5470	5383	5370	5385	5199	14968	5268	5965	5360	5596	5625	5918	5924	5310	5311	5073	5174	5071	4963	6077	0	5334	6120	5463	5089	5090	5080	5611	5071	5966	5970	5965	5968	5554	5974	5975	5433	5434	6016	5435	5816	5735	5716	5735
S1S4DN_contigs/1-44876	6080	6081	6219	6220	6218	6210	6124	6111	6126	6122	15698	6021	6450	6004	6220	5418	6441	6447	6111	6110	5784	5794	5782	5866	6640	5334	0	6751	6130	5706	5707	5855	6225	5842	6281	6285	6282	6283	6056	6869	6870	6135	6136	6376	6137	6486	6452	6984	6452
S1S4HM_contigs/1-44876	6715	6716	6800	6801	6799	7025	6991	6989	6993	6564	15709	6670	6686	6613	6359	6601	6658	6664	6670	6669	6580	6760	6578	6675	7286	6120	6751	0	6510	6811	6812	6770	6591	6755	6835	6839	6836	6837	6620	7586	7587	6737	6738	6689	6737	7031	6882	7566	6882
SVM12DB_contigs/1-44876	6112	6113	6261	6262	6262	6414	6313	6322	6315	5983	15982	6254	6565	6035	6054	6186	6217	6221	6079	6078	6077	6102	6075	6152	6741	5463	6130	6510	0	6105	6106	6111	6323	6099	6093	6097	6094	6095	6074	7160	7161	6205	6206	6486	6207	6365	6412	7093	6412
SVM12DM_contigs/1-44876	5792	5793	6171	6172	6172	6194	6090	6099	6092	5841	16087	5831	6404	5899	6113	6178	6375	6371	6105	6104	5443	5484	5441	5278	6525	5089	5706	6811	6105	0	7	2432	6240	2417	6439	6443	6440	6441	6147	6798	6799	6161	6162	6495	6161	6471	6347	6614	6347
SVM12HH_contigs/1-44876	5791	5792	6170	6171	6171	6195	6091	6100	6093	5842	16086	5832	6405	5900	6114	6179	6374	6370	6106	6105	5444	5485	5442	5279	6524	5090	5707	6812	6106	7	0	2433	6241	2418	6440	6444	6441	6442	6148	6799	6800	6162	6163	6494	6162	6472	6348	6615	6348
SVM13DM_contigs/1-44876	5629	5630	6109	6110	6110	6165	6109	6105	6111	5848	16106	5876	6396	5804	6061	6194	6443	6439	6105	6104	5328	5560	5326	5054	6449	5080	5855	6770	6111	2432	2433	0	6210	35	6525	6529	6526	6527	6094	6691	6692	6128	6129	6531	6130	6504	6355	6522	6355
SVM13DN_contigs/1-44876	6267	6268	6303	6304	6304	6230	6205	6188	6207	5998	15827	6215	6110	6010	5766	5919	5858	5862	5576	5575	5745	6042	5743	6162	6878	5611	6225	6591	6323	6240	6241	6210	0	6195	6219	6223	6220	6221	5446	7207	7208	5970	5969	6273	5968	6036	5963	6893	5963
SVM13HH_contigs/1-44876	5614	5615	6096	6097	6097	6150	6092	6088	6094	5832	16091	5861	6383	5789	6046	6179	6430	6426	6092	6091	5311	5545	5309	5039	6434	5071	5842	6755	6099	2417	2418	35	6195	0	6510	6514	6511	6512	6079	6674	6675	6113	6114	6518	6115	6489	6340	6507	6340
SVM20DB_contigs/1-44876	6499	6500	6134	6135	6135	6247	6202	6203	6204	6113	15696	6282	6478	6091	5937	6577	5997	6001	6159	6158	6390	6307	6388	6395	6705	5966	6281	6835	6093	6439	6440	6525	6219	6510	0	4	3	2	6101	7533	7534	6412	6413	6200	6414	6536	6479	7418	6479
SVM20DM_contigs/1-44876	6503	6504	6138	6137	6137	6251	6206	6207	6208	6117	15700	6286	6482	6095	5941	6581	6001	6005	6163	6162	6394	6311	6392	6399	6709	5970	6285	6839	6097	6443	6444	6529	6223	6514	4	0	7	6	6105	7537	7538	6416	6417	6204	6418	6540	6481	7422	6481
SVM20DN_contigs/1-44876	6500	6501	6135	6136	6136	6246	6201	6202	6203	6114	15697	6283	6477	6092	5938	6578	5998	6002	6160	6159	6391	6306	6389	6396	6706	5965	6282	6836	6094	6440	6441	6526	6220	6511	3	7	0	5	6102	7534	7535	6413	6414	6201	6415	6535	6480	7417	6480
SVM20HM_contigs/1-44876	6501	6502	6136	6137	6137	6249	6204	6205	6206	6114	15698	6284	6480	6093	5939	6578	5999	6003	6161	6160	6392	6309	6390	6397	6707	5968	6283	6837	6095	6441	6442	6527	6221	6512	2	6	5	0	6102	7535	7536	6414	6415	6202	6416	6538	6481	7420	6481
SVM21DB_contigs/1-44876	5975	5976	6192	6193	6191	6271	6259	6246	6261	5405	15762	5806	6379	6058	5750	6239	6168	6172	5945	5944	5710	6040	5708	6103	6806	5554	6056	6620	6074	6147	6148	6094	5446	6079	6101	6105	6102	6102	0	7264	7265	6058	6059	6026	6060	6440	6510	7092	6510
SVM22DM_contigs/1-44876	6950	6951	7282	7283	7283	6997	6939	6938	6941	7049	15854	6798	7482	7056	7190	7036	7555	7561	6946	6945	6595	6678	6593	6684	7598	5974	6869	7586	7160	6798	6799	6691	7207	6674	7533	7537	7534	7535	7264	0	1	7029	7030	7447	7031	7281	7281	7210	7281
SVM22HH_contigs/1-44876	6951	6952	7283	7284	7284	6998	6940	6939	6942	7050	15855	6799	7483	7057	7191	7037	7556	7562	6947	6946	6596	6679	6594	6685	7599	5975	6870	7587	7161	6799	6800	6692	7208	6675	7534	7538	7535	7536	7265	1	0	7030	7031	7448	7032	7282	7282	7211	7282
SVM25DM_contigs/1-44876	6179	6180	6342	6343	6343	6471	6427	6422	6429	6072	15962	6107	6248	6122	6000	6166	6126	6128	4496	4495	5857	6027	5855	6220	6852	5433	6135	6737	6205	6161	6162	6128	5970	6113	6412	6416	6413	6414	6058	7029	7030	0	3	6476	8	6119	6374	6955	6374
SVM25DN_contigs/1-44876	6180	6181	6343	6344	6344	6472	6428	6423	6430	6073	15963	6108	6249	6123	6001	6167	6127	6129	4497	4496	5858	6028	5856	6221	6853	5434	6136	6738	6206	6162	6163	6129	5969	6114	6413	6417	6414	6415	6059	7030	7031	3	0	6477	7	6120	6375	6956	6375
SVM25HH_contigs/1-44876	6537	6538	6139	6140	6140	6557	6566	6566	6568	6372	15976	6549	6597	5521	6278	6575	6464	6470	6451	6450	6376	6434	6374	6439	6983	6016	6376	6689	6486	6495	6494	6531	6273	6518	6200	6204	6201	6202	6026	7447	7448	6476	6477	0	6478	6684	6746	7409	6746
SVM25HM_contigs/1-44876	6181	6182	6342	6343	6343	6471	6427	6422	6429	6072	15964	6109	6250	6122	6002	6166	6126	6128	4498	4497	5859	6027	5857	6220	6854	5435	6137	6737	6207	6161	6162	6130	5968	6115	6414	6418	6415	6416	6060	7031	7032	8	7	6478	0	6121	6376	6957	6376
SVM26DB_contigs/1-44876	6181	6182	6587	6588	6588	6754	6698	6696	6700	6215	15671	4957	6806	6336	6088	6450	6275	6279	6173	6172	6081	6268	6079	6314	7069	5816	6486	7031	6365	6471	6472	6504	6036	6489	6536	6540	6535	6538	6440	7281	7282	6119	6120	6684	6121	0	5513	7288	5513
SVM26DM_contigs/1-44876	6322	6323	6413	6412	6412	6588	6522	6528	6524	6346	15716	4565	6706	6246	6254	6520	6544	6548	6333	6332	5927	6287	5925	6314	7016	5735	6452	6882	6412	6347	6348	6355	5963	6340	6479	6481	6480	6481	6510	7281	7282	6374	6375	6746	6376	5513	0	7059	4
SVM26DN_contigs/1-44876	6601	6602	7154	7155	7155	6912	6858	6838	6860	6770	15316	6785	7278	6564	7259	7077	7284	7290	6738	6737	6549	6412	6547	6323	7402	5716	6984	7566	7093	6614	6615	6522	6893	6507	7418	7422	7417	7420	7092	7210	7211	6955	6956	7409	6957	7288	7059	0	7059
SVM26HH_contigs/1-44876	6322	6323	6413	6412	6412	6588	6522	6528	6524	6346	15716	4565	6706	6246	6254	6520	6544	6548	6333	6332	5927	6287	5925	6314	7016	5735	6452	6882	6412	6347	6348	6355	5963	6340	6479	6481	6480	6481	6510	7281	7282	6374	6375	6746	6376	5513	4	7059	0
SVM26HN_contigs/1-44876	6182	6183	6588	6589	6589	6755	6699	6697	6701	6216	15672	4958	6806	6337	6089	6450	6276	6280	6174	6173	6082	6269	6080	6315	7070	5817	6487	7031	6366	6471	6472	6504	6037	6489	6537	6541	6536	6539	6441	7282	7283	6120	6121	6685	6122	1	5514	7289	5514
SVM29DM_contigs/1-44876	5653	5654	6044	6045	6045	5802	5723	5724	5725	5718	15933	5709	6267	5770	6092	5896	6219	6223	5952	5951	5370	5499	5368	5174	6311	4865	5784	6701	5872	5281	5280	5254	6130	5239	6266	6270	6265	6268	6071	6567	6568	6085	6086	6289	6087	6285	6237	6490	6237
SVM29DN_contigs/1-44876	5790	5791	6085	6086	6084	6068	6022	6016	6024	5956	15957	5525	6373	5816	6152	6003	6278	6282	5912	5911	5659	5359	5657	5390	6387	4958	5702	6780	6192	5578	5579	5654	6069	5639	6389	6393	6390	6391	6056	6632	6633	6037	6038	6427	6039	5970	6170	6399	6170
SVM29HH_contigs/1-44876	6100	6101	6332	6333	6331	6344	6260	6252	6262	5511	15750	5981	6387	6108	5355	5645	6234	6238	4354	4355	6016	6293	6014	6052	6871	5452	6017	6909	6281	6168	6169	6211	5682	6196	6079	6083	6080	6081	5614	7225	7226	5771	5772	6672	5773	6458	6349	7084	6349
SVM29HN_contigs/1-44876	6041	6042	6336	6337	6335	6359	6262	6254	6264	5531	15726	5932	6365	6111	5346	5613	6214	6220	4308	4307	6037	6287	6035	6058	6870	5422	6005	6835	6262	6103	6104	6180	5638	6165	6099	6103	6100	6101	5590	7220	7221	5812	5813	6578	5812	6459	6334	7059	6334
SVM30DM_contigs/1-44876	6012	6013	6115	6116	6116	6452	6407	6409	6409	6023	16170	6028	6260	6020	6266	6217	6383	6389	6057	6056	5762	5893	5760	5871	6718	5499	5342	6714	6166	5937	5938	5867	6110	5854	6433	6437	6434	6435	6143	6900	6901	6119	6120	6276	6119	6441	5694	6936	5694
SVM30DN_contigs/1-44876	6258	6259	6126	6127	6125	6594	6579	6570	6581	5888	15736	6340	6514	6277	5155	6408	6256	6260	6010	6009	6351	6610	6349	6527	7081	5981	6289	5921	6334	6572	6571	6497	5978	6481	6175	6179	6174	6177	5831	7500	7501	6314	6315	6284	6316	6489	6608	7392	6608
SVM30HH_contigs/1-44876	3929	3932	6313	6314	6314	6216	6170	6164	6172	5770	15974	6101	6403	6097	5784	5989	6364	6368	5650	5649	5626	6000	5624	5914	6735	5342	6289	6668	6284	6093	6094	6042	6042	6027	6428	6432	6429	6430	5994	7127	7128	6081	6082	6462	6083	6272	6462	6786	6462
SVM35DB_contigs/1-44876	6058	6059	6289	6290	6290	6322	6269	6274	6271	6172	15955	6143	6609	6100	6412	6179	6607	6613	6264	6265	5654	5654	5652	5647	6414	5397	5987	6948	6340	5883	5882	5766	6391	5753	6493	6497	6494	6495	6215	7084	7085	6408	6409	6444	6408	6647	6616	6933	6616
SVM35DM_contigs/1-44876	5992	5993	6030	6031	6031	6270	6237	6233	6239	5929	16151	5829	6194	6046	6258	6257	6231	6237	6049	6048	5628	5903	5626	5801	6637	5346	5442	6725	6031	5822	5823	5759	6081	5746	5927	5931	5928	5929	6045	6900	6901	6071	6072	6377	6071	6299	5517	6855	5517
SVM35HN_contigs/1-44876	5976	5977	5460	5461	5461	6145	6053	6061	6055	5926	16118	5644	6195	5841	6183	6017	6133	6139	5680	5679	5734	5683	5732	5766	6658	5160	5981	6933	6164	5682	5681	5746	5723	5733	6324	6328	6325	6326	5964	6896	6897	6222	6223	6187	6222	6550	6260	6730	6260
SVM3DM_contigs/1-44876	5676	5677	6037	6038	6038	5180	5139	5124	5141	5792	15982	5732	6297	5739	6175	5981	6265	6267	5951	5952	3737	5229	3735	2829	6435	4792	5722	6672	6096	5351	5352	5220	6030	5203	6344	6348	6345	6346	6086	6380	6381	6108	6109	6456	6108	6352	6150	6152	6150
SVM3DN_contigs/1-44876	5676	5677	6037	6038	6038	5180	5139	5124	5141	5792	15982	5732	6297	5739	6175	5981	6265	6267	5951	5952	3737	5229	3735	2829	6435	4792	5722	6672	6096	5351	5352	5220	6030	5203	6344	6348	6345	6346	6086	6380	6381	6108	6109	6456	6108	6352	6150	6152	6150
SVM3HH_contigs/1-44876	5675	5676	6036	6037	6037	5179	5138	5123	5140	5791	15981	5731	6296	5738	6174	5980	6264	6266	5950	5951	3736	5228	3734	2828	6434	4791	5720	6671	6095	5349	5350	5218	6029	5201	6343	6347	6344	6345	6085	6381	6382	6107	6108	6455	6107	6351	6149	6151	6149
W1S1DM_contigs/1-44876	6256	6257	6387	6386	6386	5777	5765	5752	5767	6037	15620	6535	6033	6415	6010	6008	6317	6313	6301	6300	6073	6266	6071	6100	6916	5672	6131	6514	6370	6281	6282	6189	6182	6176	6201	6203	6202	6202	6140	7361	7362	6420	6421	6357	6420	6869	6498	7209	6498
W1S1HN_contigs/1-44876	5614	5615	6212	6213	6213	5950	5890	5886	5892	5745	15971	4673	6304	5780	6059	5925	6295	6301	5885	5884	5032	5366	5030	5210	6337	4961	5636	6537	5965	5452	5453	5494	5753	5477	6250	6254	6251	6252	5723	6473	6474	5671	5672	6300	5673	6178	6217	6352	6217
W1S2DM_contigs/1-44876	5816	5817	6102	6103	6103	6442	6384	6383	6386	5598	15965	4195	6561	6179	5886	6380	6268	6272	5803	5802	5259	5997	5257	5962	6849	5401	5968	6835	6341	6111	6112	6129	5782	6114	6268	6272	6269	6270	5704	7092	7093	5665	5666	6373	5667	4819	5531	6898	5531
W1S2DN_contigs/1-44876	5814	5815	6100	6101	6101	6440	6380	6379	6382	5596	15963	4193	6559	6177	5882	6378	6266	6270	5801	5800	5257	5995	5255	5960	6847	5399	5966	6833	6339	6109	6110	6127	5778	6112	6266	6270	6267	6268	5702	7090	7091	5663	5664	6371	5665	4815	5529	6896	5529
W1S2HN_contigs/1-44876	5817	5818	6103	6104	6104	6443	6383	6382	6385	5599	15966	4196	6562	6180	5885	6381	6269	6273	5804	5803	5260	5998	5258	5963	6850	5402	5969	6836	6342	6112	6113	6130	5781	6115	6269	6273	6270	6271	5705	7093	7094	5666	5667	6374	5668	4818	5532	6899	5532
W1S3DN_contigs/1-44876	6465	6466	6255	6256	6256	6345	6273	6278	6275	6242	15725	6509	6672	6216	6014	6489	6184	6188	6159	6158	6345	6478	6343	6339	7072	5796	6365	6643	6155	6457	6458	6559	5935	6546	6479	6483	6480	6481	6506	7402	7403	6181	6182	6482	6183	6249	6305	7327	6305
W1S3HH1_contigs/1-44876	6466	6467	6256	6257	6257	6346	6274	6279	6276	6243	15726	6510	6673	6217	6015	6490	6185	6189	6160	6159	6346	6479	6344	6340	7073	5797	6366	6644	6156	6458	6459	6560	5936	6547	6480	6484	6481	6482	6507	7403	7404	6182	6183	6483	6184	6250	6306	7328	6306
W1S4DM_contigs/1-44876	6862	6863	6824	6825	6825	6797	6775	6765	6777	6395	15890	6697	6834	6717	6296	6541	6410	6416	6287	6286	6540	6689	6538	6661	7075	6251	6883	7060	6389	6798	6799	6835	6272	6820	6318	6322	6319	6319	6519	7749	7750	6482	6483	6839	6484	6175	6708	7633	6708
W1S5DN_contigs/1-44876	5833	5834	6269	6270	6270	6264	6188	6195	6190	5618	15796	5922	6640	6063	6125	6049	6040	6046	5809	5808	5743	5971	5741	5998	6646	5401	6066	6831	6315	5953	5954	6064	5851	6049	6299	6303	6300	6301	5809	6898	6899	6217	6218	6460	6219	6376	6533	6944	6533
W1S5HN_contigs/1-44876	5833	5834	6267	6268	6268	6266	6190	6197	6192	5616	15796	5924	6640	6063	6127	6051	6040	6046	5811	5810	5745	5971	5743	5996	6646	5399	6068	6831	6313	5955	5956	6066	5853	6051	6297	6301	6298	6299	5809	6900	6901	6219	6220	6460	6221	6378	6535	6944	6535
min: 0 max: 16170
[truncated: 25 more columns]

## Sheet: Sheet1
0	5
5	0
0	1	3
1	0	2
3	2	0
0	356	310	358
356	0	90	2
310	90	0	92
358	2	92	0
